# Supplementary material for: Cryo-EM unveils kinesin KIF1A’s processivity mechanism and the impact of its pathogenic variant P305L
Source: Nat Commun. 2024 Jul 2;15:5530. doi: 10.1038/s41467-024-48720-4 (PMC11219953; doi:10.1038/s41467-024-48720-4)
Supplement: Supplementary file 4 — Source Data [file 41467_2024_48720_MOESM4_ESM.zip]

Archive with 13 entries (13 files):
- Source_Data/Fig_2d_NP_Openness.xlsx
- Source_Data/Fig_3f_run_length.xlsx
- Source_Data/Fig_3f_velocity.xlsx
- Source_Data/Fig_4e_run_length.xlsx
- Source_Data/Fig_4e_velocity.xlsx
- Source_Data/Fig_6h_run_length.xlsx
- Source_Data/Fig_6h_velocity.xlsx
- Source_Data/Supp_Fig_08_NP_Openness.xlsx
- Source_Data/Supp_Fig_1_Gel.tif
- Source_Data/Supp_Fig_13_ landing rate.xlsx
- Source_Data/Supplementary_Table_1.docx
- Source_Data/Supplementary_Table_2.docx
- Source_Data/Supplementary_Table_3.docx
