# Supplementary material for: Cryo-EM unveils kinesin KIF1A’s processivity mechanism and the impact of its pathogenic variant P305L
Source: Nat Commun. 2024 Jul 2;15:5530. doi: 10.1038/s41467-024-48720-4 (PMC11219953; doi:10.1038/s41467-024-48720-4)
Supplement: Supplementary file 4 — Source Data [file 41467_2024_48720_MOESM4_ESM.zip › Source_Data/Fig_2d_NP_Openness.xlsx]

## Sheet: Sheet1
ID	Open	Closed	Semi*	in PDB (previous)	Units: Å
KIF1A WT ADP	18.0735
KIF1A WT Apo	18.325
KIF1A WT ANP T23LS Lead	18.11
KIF1A WT ANP T3LS Lead	18.1427
KIF1A WT ANP T2LS Lead	17.5999
avg	18.0502
KIF1A WT ANP T23LS Trail		14.9321
KIF1A WT ANP T3LS Trail		15.095
KIF1A WT ANP T2LS Trail		15.2769
avg		15.1013
KIF1A WT ANP T1LEJ			16.4907
1I5S				15.9023
1I6I				15.6036
1VFV				15.2822
1VFW				15.4078
1VFX				15.9898
1VFZ				15.8714
2ZFI				15.938
2ZFJ				15.442
2ZFK				16.5529
2ZFL				15.7987
2ZFM				15.7996
7EO9				16.0313
7EOB				15.9798
1IA0				15.6034
2HXF				15.2821
2HXH				15.9022
4UXO				15.2019
4UXP				15.2424
4UXR				14.9989
4UXS				16.177
avg				15.7004
