# Supplementary material for: Cryo-EM unveils kinesin KIF1A’s processivity mechanism and the impact of its pathogenic variant P305L
Source: Nat Commun. 2024 Jul 2;15:5530. doi: 10.1038/s41467-024-48720-4 (PMC11219953; doi:10.1038/s41467-024-48720-4)
Supplement: Supplementary file 4 — Source Data [file 41467_2024_48720_MOESM4_ESM.zip › Source_Data/Fig_3f_run_length.xlsx]

## Sheet: Sheet1
WT	P364L	Units: μm
8.8366	2.7248
7.4176	6.3215
8.9656	10.572
5.3536	16.131
6.1921	13.515
2.322	11.771
20.963	9.4823
18.963	9.0463
21.737	9.5913
23.414	6.2126
13.158	9.7003
18.641	5.5586
10.643	16.349
4.1926	17.766
2.451	5.9946
12.836	21.144
10.707	6.6485
11.868	10.027
22.188	6.6485
24.123	11.444
4.3216	18.638
7.1596	21.689
26.961	2.6158
2.2575	12.316
18.383	12.643
5.2891	10.136
6.4501	10.653
23.285	14.137
11.739	2.613
11.61	5.2261
5.2246	4.4221
26.768	13.802
15.029	2.546
9.3526	10.318
23.478	2.479
5.6116	11.323
25.026	24.991
13.842	3.484
26.703	14.07
25.613	9.1121
4.2507	21.038
11.335	4.6901
8.5014	5.4941
26.158	26.063
25.504	10.854
9.5913	7.2361
4.4687	10.988
27.793	2.412
11.226	5.0921
4.5777	3.35
36.621	14.472
9.3733	3.6181
27.575	3.6181
15.586	4.5561
6.9755	8.7771
18.311	2.01
14.387	12.127
23.978	21.775
5.6676	8.7101
41.962	5.2931
19.728	13.406
26.921	4.9046
4.9046	25.177
27.466	21.253
15.15	13.079
17.221	3.9237
13.951	5.3406
20.709	5.0136
28.665	4.1417
24.196	24.959
6.8665	5.3406
18.529	25.504
3.3788	5.9946
25.613	12.098
8.5014	17.112
23.651	20.055
9.7003	13.406
6.2126	30.191
6.5395	5.6676
24.087	5.4496
5.9946	18.747
4.1417	15.695
20.055	4.0327
14.932	3.4877
7.9564	10.572
11.771	4.3597
16.458	6.3215
9.0463	5.0136
5.3406	3.7057
24.414	5.1226
14.714	2.2888
5.2316	10.245
16.894	4.9046
24.624	19.728
3.8116	4.3597
9.9222	3.5967
22.93	12.316
9.5592	8.5014
18.816	5.3406
10.164	14.387
17.364	4.7957
20.268	8.5014
17.606	3.2698
6.1106	19.401
3.2671	6.9755
12.463	11.662
4.1746	9.9183
19.784	21.253
12.463	10.463
5.3241	11.662
18.09	19.183
13.068	17.439
17.485	3.3788
6.9576	23.215
7.0845	1.8529
17.984	15.368
30.736	9.4823
10.79	6.8665
39.019	16.785
17.984	5.3406
10.572	10.136
6.8665	4.0327
39.782	4.1417
9.5913	6.7575
39.019	18.42
17.657	30.954
6.2126	6.4305
14.06	10.899
18.202	15.368
17.875	31.172
29.101	16.676
5.6676	4.1417
11.771	19.074
39.128	20.926
8.9374	8.3924
27.902	7.8474
24.632	32.48
10.354	19.074
11.553	28.229
12.861	14.823
9.9183	27.684
5.5586	4.5777
18.747	25.831
28.447	26.921
6.6694	14.06
27.325	6.5395
12.691	12.002
13.468	11.684
19.943	4.3816
27.195	4.3181
15.993	2.032
15.993	16.066
16.058	5.9691
26.872	17.526
11.072	22.924
22.792	3.048
12.044	3.4291
15.929	3.2386
27.454	4.0641
27.325	26.48
8.6119	21.717
24.8	26.48
23.116	9.1441
7.4464	17.209
11.202	26.48
9.0651	10.732
17.418	7.7471
12.044	6.4136
12.432	12.7
5.8923	13.78
9.0004	21.907
19.814	6.6485
6.2161	9.1553
12.108	7.9564
12.044	5.8856
2.9138	3.9237
7.9644	7.4115
8.2881	17.984
9.1553	8.2834
25.177	29.101
10.027	22.67
9.8093	9.4823
30.954	8.3924
22.561	4.5777
7.1935	28.556
10.899	12.97
12.643	18.202
28.556	3.7057
36.185	17.657
17.984	5.3406
9.7003	11.008
7.0845	12.098
5.8856	12.425
15.477	6.1466
17.657	8.6998
34.986	19.858
21.58	21.749
14.169	14.657
35.204	8.6998
32.371	10.402
22.888	7.3759
10.79	15.036
35.313	8.5107
9.8093	16.359
7.5205	6.714
6.6485	31.017
5.1521	7.1868
18.536	2.3641
1.848	11.442
13.496	5.6738
16.688	3.688
13.048	16.454
3.6401	15.697
8.2322	9.6454
10.248	3.8771
20.328	30.922
11.088	11.253
22.512	11.82
10.864	7.3759
5.3761	3.5934
12.208	12.861
21	5.6738
11.2	19.291
13.384	5.5792
20.048	20.426
3.6961	8.4161
13.496	11.253
23.352	13.144
8.1762	11.348
18.256	9.74
13.216	6.6194
18.2	12.671
2.5761	15.508
5.3201	4.2553
23.072	2.2695
5.2081	4.9173
21.362	9.6454
7.6294	15.792
17.33	5.201
27.575	6.714
19.401	4.1608
7.1935	21.655
5.1226	2.6478
32.807	4.6336
22.125	23.452
24.741	19.102
34.877	10.213
10.681	13.144
11.662	18.062
26.158	22.884
21.907	7.8487
27.248	9.4563
27.03	9.6454
18.965	8.6998
12.97	3.4988
28.992	7.4115
14.605	5.3406
5.6676	5.2316
17.221	9.2643
12.643	8.9374
3.5967	9.0463
21.689	19.837
6.2126	27.357
2.1798	34.333
14.169	4.3597
19.619	9.5913
10.79	2.7248
5.4496	14.714
14.714	10.572
24.959	2.0709
11.444	31.172
13.188	23.978
9.2643	28.12
6.8665	23.651
22.561	26.376
8.9374	31.826
14.496	30.082
6.6485	7.4115
28.992	14.714
11.662	8.6104
11.226	15.804
4.7957	35.095
6.1036	2.7248
11.008	23.542
6.4305	21.798
4.4687	4.9046
8.7194	10.027
12.752	17.657
14.06	11.553
11.008	4.0327
26.594	6.2126
23.76	13.188
11.335	20.273
22.343	13.297
26.267	17.766
7.4115	27.684
5.5586	9.2643
11.008	9.1553
28.447	9.4823
11.771	34.986
13.297	22.125
7.6294	3.9237
12.098	28.774
14.496	21.144
14.278	12.861
7.5205	8.7194
18.529	22.888
25.177	17.221
37.057	6.4305
15.586	16.349
34.986	28.447
12.207	4.2507
33.025	13.624
41.09	3.0518
23.433	25.286
24.85	18.42
26.921	5.6676
19.183	19.51
27.03	13.515
6.9755	11.989
15.586	6.9755
30.082	5.8856
33.243	4.4142
13.515	5.2316
40.545	3.1063
14.823	8.7194
28.556	3.4877
33.679	11.499
7.4115	20.872
23.324	17.875
26.158	16.24
16.24	8.2834
5.7766	1.3079
34.442	6.0491
14.823	15.749
16.022	4.9591
14.387	13.896
18.638	8.3379
12.534	6.5395
8.5014	3.6512
10.572	12.589
14.278	12.752
21.471	10.681
25.722	20.763
6.1036	13.134
26.594	20.872
7.1935	5.3406
11.553	17.984
23.324	4.0872
11.771	10.191
12.534	16.458
29.428	8.0109
4.0327	5.7766
5.9946	1.7439
32.48	4.5777
3.5967	4.7957
31.39	3.7057
3.3788	10.245
13.079	8.5014
10.027	15.041
32.262	4.3597
30.3	7.9564
32.044	5.0136
16.567	2.8338
33.025	2.8338
34.006	13.515
12.098	24.087
32.807	4.7957
31.935	4.6867
11.553	1.7439
7.0845	11.008
31.608	7.6294
8.0654	19.837
16.131	32.589
14.387	17.112
6.7575	36.185
29.101	31.717
31.935	5.1226
15.986	22.125
25.234	4.1417
14.501	34.442
34.597	7.6294
34.369	10.681
21.581	32.262
11.875	9.2643
17.242	28.229
35.853	5.2316
14.958	33.352
6.7368	11.88
43.96	15.041
34.826	24.85
14.958	3.2698
3.9964	28.556
20.21	19.946
36.767	4.1417
45.445	12.752
33.798	22.125
28.888	2.3978
26.148	10.572
17.242	6.1036
22.722	22.452
16.899	6.1036
6.9652	28.774
5.7766	33.352
6.6485	6.2126
22.997	3.1608
12.97	2.9428
11.553	2.1798
7.9564	11.008
17.657	15.259
10.354	15.804
17.657	14.605
13.297	5.2316
24.959	10.79
8.2834	6.2126
23.381	7.5205
20.271	3.4877
47.01	12.207
52.109	14.605
47.259	8.8284
9.9492	5.9946
3.8553	5.7766
30.096	3.9237
30.345	19.51
13.307	26.376
32.708	14.496
3.7309	5.9946
38.18	15.259
45.02	22.452
32.086	2.3978
21.266	16.785
24.251	7.3025
33.081	9.3733
21.764	28.774
45.891	17.003
19.525	4.2507
19.277	12.752
22.137	14.714
12.436	3.5967
17.784	11.989
2.4873	3.9237
11.193	17.33
11.008	2.1798
19.074	21.144
20.491	24.85
4.5777	4.5777
9.3733	3.5967
19.946	5.9946
23.106	14.387
11.88	4.6867
5.0136	7.4115
22.779	20.164
10.463	5.8856
15.477	28.447
19.074	29.755
17.875	12.425
6.9755	21.58
10.572	14.169
7.8474	3.4877
	17.439
	23.542
	18.856
	5.9946
	10.572
	3.1608
	3.4877
	14.169
	16.567
	9.9183
	8.2834
	6.9755
	4.9046
	7.9564
	6.5395
	7.5205
	11.226
	1.5259
	14.278
	11.117
	7.3025
	8.3924
	4.0327
	8.6104
	20.817
	7.0845
	23.76
	6.7575
	27.139
	18.856
	4.9046
	5.6676
	10.463
	18.311
	9.4823
	8.2834
	15.477
	13.624
	9.5913
	23.542
	15.368
	20.164
	2.1798
	1.9619
	12.97
	11.226
	19.619
	11.989
	7.1935
	5.3406
	12.098
	5.9946
	21.689
	8.5014
	9.3733
