# Supplementary material for: Cryo-EM unveils kinesin KIF1A’s processivity mechanism and the impact of its pathogenic variant P305L
Source: Nat Commun. 2024 Jul 2;15:5530. doi: 10.1038/s41467-024-48720-4 (PMC11219953; doi:10.1038/s41467-024-48720-4)
Supplement: Supplementary file 4 — Source Data [file 41467_2024_48720_MOESM4_ESM.zip › Source_Data/Fig_3f_velocity.xlsx]

## Sheet: Sheet1
WT	P364L	Units: μm/s
1.7564	1.5625
1.8548	1.8125
1.6951	1.9796
1.1216	1.8974
1.3714	1.8788
1.5	1.9286
1.8056	1.9333
1.7093	1.8444
1.8516	1.7959
1.7123	1.9655
1.7586	1.8542
1.5538	1.7586
1.5566	1.875
1.413	2.0897
1.4615	2.1154
1.4632	1.8131
1.8444	1.6053
1.7692	2.0909
1.6699	1.9062
1.6847	2.0192
1.5952	2.0357
1.85	1.9703
1.6855	2
1.75	2.0179
1.657	1.9016
1.5769	1.9375
1.5152	1.5588
1.5168	1.5746
1.82	1.5
1.8367	1.56
1.5577	1.7368
1.9213	1.7167
1.5743	1.7273
1.5104	1.925
1.82	1.5417
1.8913	1.7979
1.94	1.7762
1.427	2
1.9758	1.6667
1.8651	1.6585
1.8571	1.6186
1.7931	1.4
1.814	1.4138
1.8605	2.1374
1.8281	1.7609
1.913	1.6364
1.8636	1.8636
1.7586	1.6364
1.6613	1.7273
2	1.1905
1.931	0.96429
2.0476	1.5882
1.8603	1.5882
1.9067	1.619
1.641	1.4239
2.0488	1.1538
1.9701	1.8469
1.7054	1.7473
1.9259	1.5854
1.8689	1.4107
1.9053	1.6184
2.1111	1.6071
1.6667	1.8333
2	1.7257
1.9041	1.6667
1.8161	1.5
1.9104	1.5806
1.9	1.7037
1.7651	2
2	1.9244
2.0323	1.96
2	1.6364
1.8235	2.037
1.9421	1.8814
1.7333	1.8916
1.8707	2
1.7451	1.8088
2.0357	1.7756
1.8182	1.9259
1.8115	1.7857
1.8333	1.7732
1.3571	1.6552
1.9785	1.7619
1.7564	1.5238
1.6222	1.7018
1.5429	1.7391
2.0972	1.7576
1.8864	1.7692
1.96	1.8889
1.931	1.6786
1.7532	1.6154
1.92	1.4687
1.6489	1.5517
1.8333	1.3116
2.1	1.6667
2	1.8333
1.9947	1.9483
0.9186	1.6596
1.7874	2.1304
1.8667	2.0308
1.9133	2
1.882	2.3636
2.1716	2.3077
2.02	1.5478
1.5882	1.8824
2.102	1.7833
1.2321	1.8571
1.3974	1.5854
1.7759	1.7455
2.2	2.0189
2.0203	1.7426
1.9636	1.9277
1.0625	1.8235
1.7424	1.9364
1.9697	1.8889
1.875	1.8312
1.88	2.0714
1.8333	2.1724
1.8942	1.4259
1.6337	1.8846
1.7963	1.6909
1.9091	2.0556
1.8159	1.9
1.913	2.0667
1.79	1.9425
1.8837	1.5778
1.8387	1.8437
2.0476	1.8182
1.6535	1.7625
1.8427	1.5543
1.9925	1.9367
1.9259	1.9
2	2.0833
1.8995	1.901
1.6078	1.878
1.8417	2
1.8678	1.9226
1.9388	1.7327
2.12	1.9621
2.2692	2.0923
2.2195	1.8676
2.2174	2
2.0476	2.0085
1.9924	2.0583
1.7167	1.9254
1.9906	1.9355
1.8846	1.75
1.6774	1.3333
1.5876	1.725
1.6279	2
1.7899	1.7778
1.9297	1.454
1.6533	1.8077
1.7008	1.6429
1.5545	1.8232
1.8144	2
1.2237	1.5882
1.9839	1.7
1.9273	1.6
1.9537	1.8784
1.622	1.8
1.6368	1.6038
1.6376	1.9459
1.5972	1.8562
1.9222	1.4893
1.75	1.8778
1.7025	1.6053
1.5	1.8704
1.7455	1.8182
1.8958	1.6953
1.9857	2.051
1.9367	1.7429
1.3333	1.8667
1.9479	2.1471
1.7885	0.96429
2.0455	1.125
2.05	1.1724
1.7778	1.8966
1.68	1.9487
1.8189	2.1024
2.0909	2.1667
2.0455	2.122
2.058	1.9744
1.8482	2.2105
1.7838	2.063
1.8868	1.9508
1.871	1.9881
2.0469	1.7895
1.908	1.9756
1.9186	1.75
2.0698	1.9057
2.0968	1.9138
1.8621	1.9
2.058	1.8056
1.9518	1.7358
1.8555	1.9266
1.584	2.0354
1.831	1.7416
1.9226	1.8039
1.8679	1.5942
2.1875	1.814
2.1064	1.963
1.9518	1.9565
1.7647	2.2468
1.7692	2.0286
1.9677	1.7634
1.84	2.0541
1.7989	1.7857
1.8333	1.9206
1.8258	1.7143
1.9351	1.95
1.9417	1.9333
2.0313	1.8652
1.5978	2.1702
1.7941	1.5769
1.7123	1.712
1.8333	1.9508
1.8785	1.7606
1.6167	2.1081
1.8462	2.1111
1.7581	2
1.8204	1.875
1.7241	1.8214
1.8106	1.5946
1.9247	1.8462
1.5714	1.6481
2.0776	1.8889
1.9128	2.0145
1.6222	1.9048
1.8523	1.9434
1.873	1.9444
1.5476	2.0303
1.9167	1.7447
1.7593	1.7308
1.8559	2
1.6034	2.1667
2	1.7895
1.9444	1.7957
2.2083	1.7742
2.1261	2.1515
2.0941	2
1.65	1.9244
1.9583	2
2.0338	1.8148
1.9709	2.0163
2.0268	1.8879
1.9632	1.8
2	2.0145
2.0577	1.8019
2.1053	1.9675
2.1613	1.8864
1.9531	1.7544
2.1017	2.1702
2.0233	1.9574
1.9194	1.9474
2.128	1.9429
2.127	1.8846
1.7333	1.6552
1.9268	2.125
1.9661	2
2.0625	1.9302
1.9135	1.802
2.1923	1.916
1.6667	1.8976
2.0313	1.9048
2	1.6923
1.98	2.0833
1.8519	1.9853
1.9014	1.902
2.0265	1.5833
1.9811	1.9067
1.806	1.8033
2.125	1.7671
2.1	1.9204
2.1122	2.0336
2.05	1.8718
2.0152	1.8039
2.0333	1.9429
1.9851	1.9286
2.098	2.1944
1.6349	1.9333
2.0952	1.9515
1.931	2.0833
2.1489	1.4897
1.7879	1.8868
2.05	1.875
2	1.8776
1.9831	1.9756
2.2241	1.9273
2.1042	1.7619
2.1404	1.8387
2.0962	1.8615
2.08	1.898
2.2043	2.0678
2.114	2.0897
2.3448	1.6821
1.8889	1.8478
2.1957	1.9091
2.175	1.8125
2.0769	1.8772
1.9365	1.8796
1.7949	1.8947
2.0182	1.927
2.2167	1.8654
2.0469	1.9032
1.9714	2.0513
2.0482	1.8584
2.2212	1.9036
2.0118	1.9667
2.2	1.7857
2.0316	1.9333
2.1132	1.2581
2.1042	1.9841
1.9333	1.8667
1.9369	1.7576
2	1.9425
2.1858	2
2.1205	1.967
2.0328	2.0667
2.0645	1.8644
2.5088	2
1.9301	1.9286
2.0333	2.1316
2	1.92
2.0552	1.7812
1.679	2.0513
2.1833	2.1333
2.0065	1.819
2.3448	1.9343
1.9815	1.8851
2.1053	1.8625
2.0135	1.9
1.8929	2.4
2.2411	1.7344
1.7895	1.9527
1.5978	1.3788
2	1.875
2.1923	1.8659
2.0536	1.7647
2.1667	1.7632
2.1087	1.925
1.9848	2.0526
2.0957	1.96
2.1261	1.9242
2	2.0424
2.2385	1.9541
2.129	2.2273
2.0784	1.9186
1.6462	1.5625
2	1.7315
2.1698	1.7558
2.093	1.9342
2.1765	1.7667
2.037	2
1.8625	1.5
1.9412	2.3158
2	2.125
2.2143	2.186
2.1053	2.1667
2.3	2.0294
2.1295	1.8182
1.9441	2.0857
2.2443	1.9167
2.2029	2
2.1189	2
2.137	2.2963
2.0943	2.125
2.0067	1.76
2.1387	1.8696
2.0385	2.2857
2.2414	2.1957
2.1168	2.1875
1.8974	2.0222
2.1765	2.0203
2.129	2.039
2.2143	2.0881
1.192	2.0208
1.5503	2.1364
1.8667	2.1368
1.8889	2.2353
1.8406	2.1067
1.9675	1.8421
2.0616	2.2273
2.0106	2.0274
2.08	2.0238
2.0133	2.0887
1.9625	2.087
2.1475	2.0676
1.7353	2.0962
2.0157	2.1231
1.9427	2.0917
1.4396	2
1.8421	2.0154
2.1325	1.9891
2.0641	2.1111
2.0838	2.0526
2.0993	1.9519
1.8741	1.8333
1.9573	2.1087
2.0405	1.6471
2.0515	2.0808
2	2.1538
1.9063	2.0625
1.8276	1.987
2.1786	1.9
2.0686	1.9333
2.0517	1.9286
2.0784	2.2222
2.0278	1.8704
2	2.0896
1.9792	2.2656
2.0769	2.0615
1.9365	2.087
2.0088	1.7679
2.2353	2.0357
2.0215	2.0294
2.0123	2.2857
1.9688	2.0741
2.0242	2.2333
1.9095	2.25
2	2.2
1.4091	2.2083
1.7926	2.1176
1.9213	2.1829
1.8772	2.1228
1.8652	2.1452
1.7647	2.2917
2.0884	2.2951
1.7833	2.1237
1.5266	1.8333
2.0118	2.0811
1.95	2.3929
2.0152	2.15
1.9231	2.0625
2.073	2.1667
1.9625	1.8571
2.013	2.2941
2.0941	2.0769
1.9231	2.3571
1.9861	2.2917
2	2.1176
1.9565	2.3043
1.3836	2
1.9663	2.0421
2.0435	2.0727
2.1	2.1
2.0976	2.2
1.9891	2.2917
2.1856	2.0308
2.0185	2.15
2	2.125
2.0693	2.1512
1.5238	2
2.058	2.175
2.1875	2.0682
2.1867	1.5616
2.0645	2.0625
2.1087	1.9697
2.1176	2.2857
	1.9277
	2.1386
	2.1358
	2.1154
	2.1556
	2.2308
	2
	2.2034
	2.1408
	2.0682
	2.1714
	2.2069
	2.0455
	2.2813
	2.2222
	2.0909
	2.2391
	2.8
	2.0794
	2.0816
	2.0937
	2.1389
	2.0556
	2.2571
	1.949
	2.0968
	2.0762
	2.1379
	2.075
	1.9885
	2.3684
	2.4762
	2.1333
	1.9765
	2.0714
	2.1111
	2.1194
	2.193
	2.0952
	2.0377
	2.0435
	2.1512
	2
	1.6364
	2.0169
	1.8393
	2.1429
	2.2
	2.3571
	2.1304
	2.1765
	2.1154
	2.163
	2.1667
	1.7551
