# Supplementary material for: Cryo-EM unveils kinesin KIF1A’s processivity mechanism and the impact of its pathogenic variant P305L
Source: Nat Commun. 2024 Jul 2;15:5530. doi: 10.1038/s41467-024-48720-4 (PMC11219953; doi:10.1038/s41467-024-48720-4)
Supplement: Supplementary file 4 — Source Data [file 41467_2024_48720_MOESM4_ESM.zip › Source_Data/Fig_4e_run_length.xlsx]

## Sheet: Sheet1
KLS	KLS-P364L	KIF5B	Units: μm
8.7194	3.2153	1.1444
5.3406	1.6077	2.5613
8.6104	2.4115	5.3951
1.6349	2.8708	1.2534
1.1989	1.1483	2.8883
1.0899	1.4928	0.65395
1.1989	4.823	1.1444
2.3978	1.2632	1.8529
2.9428	2.067	2.2343
2.1798	1.9522	0.98093
1.0899	2.1818	1.5804
2.8338	3.2153	3.3788
2.1798	4.134	1.5259
3.1608	3.2153	1.0211
3.9237	1.9522	1.1913
1.4169	2.6412	1.787
1.7439	1.378	1.5317
6.8665	1.6077	1.3615
1.6349	1.4928	1.7019
1.6349	1.378	1.0211
1.6349	0.84211	0.85094
4.2507	1.4545	0.85094
2.0709	1.6077	1.1913
4.1417	0.53589	0.85094
4.3597	0.84211	1.9739
1.8529	2.2967	2.403
2.9428	0.91866	2.0597
2.5068	1.378	1.2015
1.4169	2.1435	0.94404
1.8529	2.6794	1.3731
2.8338	0.91866	0.85822
3.1608	1.8373	1.7164
6.1036	1.0718	1.1157
4.5777	3.2153	1.2015
3.1608	1.4545	7.8098
3.2698	1.3014	1.2015
2.9428	1.3014	0.60075
2.0709	1.9139	0.85822
1.4169	0.91866	1.9619
8.1744	1.5311	1.7984
1.1989	1.0718	1.7439
2.1798	2.5263	0.92643
6.5395	1.7608	2.6703
6.1036	1.4545	0.65395
2.7248	1.0718	0.76294
2.9428	2.6794	1.5055
4.0327	1.6842	1.3091
3.7057	1.378	1.3746
3.5967	17.148	1.3091
1.0899	1.2249	1.4401
1.7439	0.76555	1.5055
1.3079	5.2823	0.78549
2.5068	1.2249	0.85095
1.5259	3.0622	1.3746
4.7957	1.1483	2.8338
10.463	0.76555	3.4877
1.1989	1.1483	1.0899
3.8147	1.9139	0.54496
2.0709	1.6077	1.2534
2.0709	1.1483	1.5259
3.7057	1.1483	2.5613
3.5967	0.99522	0.98093
1.1989	0.99522	0.49046
1.8529	0.91866	0.76294
1.9619	1.6077	2.5613
6.8665	1.2249	1.3079
9.5913	0.84211	0.81744
7.3025	3.445	2.7793
3.7057	1.378	0.65395
2.2888	5.2823	0.81744
3.0518	1.7225	1.0899
2.5068	1.2632	0.65395
2.3978	0.91866	0.59946
12.425	2.1818	4.7412
1.6349	1.378	0.49046
3.5967	1.0335	1.3079
3.2698	5.9713	2.7793
4.6867	1.9522	4.9046
4.4687	2.2967	1.7984
2.1798	1.9522	0.76294
3.1608	3.445	1.971
5.5586	2.4115	0.9198
3.3788	2.6412	1.2483
6.1036	2.4115	0.9855
2.1798	5.1675	1.1169
2.3978	1.0335	1.0512
4.9046	1.8373	2.3652
1.9619	3.9043	0.7227
9.3733	2.6412	2.7594
2.2888	1.378	1.314
1.6349	1.0335	1.5111
3.7057	1.2632	1.1826
8.3924	6.4306	0.92643
1.0899	4.3636	2.1253
5.6676	1.4928	1.3624
2.5068	9.4163	0.70845
2.2888	1.9522	0.81744
1.4169	2.6412	2.8338
1.6349	7.9235	2.2343
4.5777	3.9043	2.0164
4.4687	2.6412	0.87194
2.3978	5.6268	0.38147
4.4687	2.6412	0.98093
5.0136	1.6077	3.8692
1.0899	2.1818	2.5068
5.4496	1.9522	0.49046
6.4305	14.699	2.5613
1.1989	5.2823	1.3624
2.7248	2.5263	0.81744
5.7766	1.4928	4.7957
8.3924	0.91866	2.2888
1.1989	2.5263	3.1063
1.3079	2.4115	0.92643
3.5967	1.378	2.3978
2.6158	2.4115	1.6894
2.1798	3.445	1.3079
1.8529	1.2632	1.7439
2.5068	5.512	1.3624
2.2888	1.2632	0.68949
1.5259	1.4928	0.97678
3.0518	2.4115	1.7237
1.4169	6.0861	0.74695
1.8529	2.5263	0.51712
1.5259	5.0526	2.0685
1.7127	15.273	2.1259
1.3702	2.1818	8.6761
2.1695	2.067	1.2066
2.2837	1.7225	0.8044
1.1418	2.5263	2.8729
2.1695	3.1005	0.51712
4.2248	2.4115	2.1798
4.4531	2.6412	1.0899
4.1106	2.4115	2.0709
2.7404	2.4115	1.0899
3.768	1.4928	1.1444
1.256	2.067	2.1892
3.0829	4.9378	3.6486
2.8546	1.378	1.8243
3.4255	2.8708	1.5324
2.8546	1.1483	4.0865
4.5673	1.7225	1.4595
1.3702	3.2153	0.72973
1.5986	1.2632	3.1378
1.256	1.1483	1.0216
2.7404	1.1483	3.3243
2.7404	0.80383	2.4523
4.7957	1.0335	0.49046
2.3978	0.91866	0.65395
4.5673	1.6077	0.76294
2.1695	1.2632	0.76294
1.9411	2.6412	0.59946
6.1659	8.268	0.87194
6.5084	3.5598	0.76294
2.6262	1.378	2.7793
3.5397	1.1483	1.1444
4.5673	2.067	2.0164
4.339	1.9522	1.1989
2.6262	2.5263	1.2534
1.5986	1.7225	1.5259
4.9099	1.4928	1.1528
11.532	2.067	4.0731
5.595	4.2488	3.2278
5.3666	2.067	2.4593
3.8822	4.0191	6.7629
7.4219	2.067	1.537
2.6262	2.756	2.075
3.4255	1.2632	1.537
2.0553	1.1483	1.3065
1.256	1.4545	1.6139
3.3113	1.8373	0.92222
4.6815	3.5981	0.69166
2.7404	1.2249	0.48099
2.2837	0.99522	0.78161
2.2837	5.0526	2.9461
4.4531	0.91866	1.7436
3.3113	1.0718	2.1043
3.4255	1.5311	2.405
2.0553	2.3732	0.60124
1.6349	1.9904	1.5031
3.7057	3.2919	0.60124
0.98093	3.2153	0.78161
2.2888	2.6029	1.0354
1.8529	2.2201	2.2343
4.2507	1.6077	3.9782
1.9619	1.8373	0.92643
2.2888	1.5311	2.7248
11.226	4.3636	3.4877
2.8338	0.91866	1.5804
3.4877	1.8373	0.59946
3.2698	2.9091	4.3052
1.8529	1.2249	0.98093
1.3079	6.3541	0.59946
5.7766	0.99522	2.3433
8.3924	1.6077	0.54496
1.0899	1.4545	0.98093
1.4169	1.2249	0.80052
1.8529	2.4498	1.8474
3.5967	3.3684	1.6626
1.8529	1.8373	0.80052
9.3733	1.1483	1.2932
1.7439	1.3014	0.61579
10.354	1.0718	2.0321
1.3079	0.91866	1.4779
2.6158	3.9043	2.771
1.3079	1.3014	0.92368
2.5068	2.8325	1.2316
5.5586	1.0718	0.92368
1.7439	1.2249	0.55639
2.6158	0.84211	1.3601
1.4169	1.378	0.74185
1.8529	2.1435	0.74185
6.5395	1.4545	0.98914
2.2888	0.45933	1.3601
2.8338	0.91866	1.4837
6.3215	2.3732	0.68003
4.6867	3.5215	0.61821
1.1989	2.3732	0.8655
2.7248	1.3014	1.1746
2.5068	0.91866	2.411
2.2888	1.3014	0.49457
4.9046	0.99522	0.8655
5.7766	3.445	1.5455
6.4305	0.76555	1.2364
4.1417	0.76555	0.98914
4.2507	2.4498	2.7819
1.3079	0.76555	1.6073
3.1608	1.3014	0.74185
2.3978	0.99522	2.6583
2.0709	1.3014	1.1746
3.0518	1.2249	4.7412
5.1226	0.84211	1.4169
1.5259	0.99522	6.267
2.1798	1.7608
2.7248	0.99522
5.5586	1.2249
3.0518	1.4545
2.1798	0.84211
6.4305	1.9904
2.3978	1.2249
5.7766	1.5311
1.4169	0.84211
1.3079	3.3684
2.5068	1.1483
1.4169	0.91866
6.1036	1.6842
1.7439	1.2249
2.0709	1.3014
2.7248	0.91866
1.4169	1.3014
2.1798	1.2249
1.8529	1.0718
2.0709	1.7608
3.8147	1.0718
1.5259	1.2249
3.5967	1.1483
2.0709	3.2919
6.3215	1.5311
13.079	0.99522
2.2888	1.6077
1.9619	2.3732
6.3215	1.6077
4.7957	0.99522
5.3406	1.8373
3.2698	1.9139
3.3788	3.9809
1.9619	1.1483
1.5259	1.1483
6.5395	0.91866
3.1608	1.6842
6.2126	2.067
5.1226	2.067
1.4169	0.76555
2.1798	3.6747
3.2698	1.378
6.1036	2.2201
1.7439	3.2153
5.2316	1.6077
1.8529	1.378
1.7439	1.9139
3.4877	2.6029
1.4169	1.2249
2.3978	1.1483
3.2698	1.5311
1.9619	0.61244
3.8147	0.76555
2.3978	2.6029
5.1226	2.1435
5.4496	0.99522
1.4169	1.9904
2.0709	0.91866
2.2888	6.7369
2.1798	1.9139
2.9428	2.3732
1.9619	1.9904
3.8147	2.8325
2.1798	1.5311
1.9619	2.6794
3.1608	0.84211
2.1798	1.3014
1.9619	1.2249
2.8338	1.2249
1.3079	2.067
1.9619	1.9139
2.0709	3.2919
3.3788	1.9139
5.5586	3.0622
2.9428	1.1483
3.0518	1.378
2.6158	7.1962
2.5068	0.84211
1.9619	0.84211
2.1798	1.0718
1.7439	0.99522
4.2507	1.6077
3.5967	1.1483
4.5777	2.2967
4.4687	1.1483
1.9619	2.3732
2.2888	0.99522
1.4169	0.99522
2.3978	0.76555
2.2888	1.2249
1.1989	3.5981
2.8338	3.445
1.5259	2.8325
6.8665	3.7879
3.4877	2.9951
5.2316	1.6737
1.6349	8.9853
2.9428	1.5856
7.0845	1.5856
2.1798	4.5807
1.9619	4.6688
3.3788	5.4616
4.5777	2.8189
1.5259	2.0261
1.3079	0.88091
4.2507	1.2333
4.4687	0.969
2.2888	2.3785
2.5068	1.8499
3.0518	1.3214
3.3788	1.1452
2.7248	1.3214
1.8529	0.969
2.5068	0.79282
2.2888	3.7879
2.7248	0.61664
1.1989	2.0261
9.8093	1.8499
10.681	1.2333
4.3597	4.6688
1.8529	1.7618
1.5259	3.1713
1.8529	3.3475
2.9428	0.969
2.0709	2.9951
1.8529	4.9331
5.7766	2.7308
1.7439	0.79282
2.2888	1.2333
4.0327	1.4975
2.7248	2.7308
1.6349	1.7618
5.0136	1.3214
1.6349	1.4975
1.6349	1.2333
1.3079	0.88091
1.8529	0.969
5.4496	2.2967
3.0518	0.80383
2.2888	0.91866
1.6349	2.6412
1.6349	2.5263
1.6349	1.6077
3.1608	1.4928
2.5068	2.5263
4.3597	2.1818
3.0518	1.6077
4.1417	2.4115
4.0327	1.8373
1.9619	0.80383
3.1608	2.5263
9.0463	6.4306
3.4877	3.3302
3.5967	1.6077
1.3079	3.2153
1.9619	3.3302
6.5395	4.4785
2.8338	2.6412
1.4169	0.80383
3.7057	4.4785
2.9428	0.91866
2.0709	2.8708
3.2698	4.134
2.5068	1.6077
2.8338	1.7225
10.354	1.7225
	2.756
	1.4928
	2.1818
	2.1818
	1.378
	1.9522
	1.7225
	1.7225
	2.2967
	1.7225
	1.1483
	3.2153
	2.5263
	0.91866
	1.7669
	1.6687
	0.9816
	1.4724
	1.5706
	1.2761
	2.2577
	1.7669
	1.3742
	4.4172
	1.2761
	1.5706
	2.5522
	6.0859
	1.4724
	2.6503
	0.88344
	1.3742
	1.3742
	1.5706
	0.9816
	0.88344
	1.9632
	3.6319
	2.2577
	1.865
	4.1227
	1.2761
	1.9632
	2.2577
	2.1595
	2.3558
	2.2577
	2.0614
	4.2209
	1.1779
	3.4356
	3.043
	2.3558
	1.865
	3.8282
	0.9816
	5.3988
	1.4724
	1.2761
	1.0798
	2.0614
	2.6029
	6.1244
	2.9091
	0.84211
	1.4545
	2.5263
	1.4545
	1.6077
	0.689
	2.1435
	1.1483
	2.9091
	3.5215
	3.7512
	1.8373
	1.0718
	1.8373
	1.4545
	1.2249
	3.9043
	3.3684
	4.6699
	1.6077
	1.0718
	1.378
	1.4545
	1.0718
	1.4545
	1.8373
	1.3014
	1.7608
	1.9904
	1.5311
	1.9904
	5.8948
	1.3014
	3.5215
	1.1483
	1.5311
	0.99522
	3.9043
	1.9139
	1.1483
	1.5311
	1.1483
	2.4498
	1.3014
	2.2201
	1.378
	2.756
	1.2249
	1.6077
	2.9857
	1.5311
	1.6842
	1.3014
	0.99522
	1.9904
