# Supplementary material for: Cryo-EM unveils kinesin KIF1A’s processivity mechanism and the impact of its pathogenic variant P305L
Source: Nat Commun. 2024 Jul 2;15:5530. doi: 10.1038/s41467-024-48720-4 (PMC11219953; doi:10.1038/s41467-024-48720-4)
Supplement: Supplementary file 4 — Source Data [file 41467_2024_48720_MOESM4_ESM.zip › Source_Data/Fig_4e_velocity.xlsx]

## Sheet: Sheet1
KLS	KLS-P364L	KIF5B	Units: μm/s
2.1622	1.75	0.55263
2.0417	1.75	0.60256
2.0789	1.75	0.61111
1.875	2.0833	0.47917
2.2	1.6667	0.55208
2.5	1.1818	0.6
2.2	1.6154	0.525
2	1.5714	0.62963
2.25	1.3846	0.60294
2	1.5455	0.6
1.6667	1.1875	0.46774
2.1667	1.4737	0.33333
1.8182	1.5652	0.53846
2.0714	1.2727	0.46154
1.8947	1.4167	0.5
2.1667	1.4375	0.58333
2.2857	1.5	0.52941
1.9687	1.1667	0.5
1.6667	2.1667	0.55556
1.5	1.3846	0.6
1.6667	1.2222	0.55556
2.1667	1.9	0.55556
1.9	1	0.5
2.1111	1	0.55556
2.1053	1.5714	0.60526
1.8889	1.5789	0.51852
1.9286	1.2	0.54545
2.0909	0.75	0.58333
2.1667	1.12	0.61111
2.125	1.4	0.5
2.1667	1.5	0.45455
2.0714	1.0909	0.58824
2.4348	2	0.59091
1.5556	1.5556	0.58333
2.6364	1.5833	0.5
2.3077	1.7	0.5
1.9286	1.5455	0.58333
1.9	1.5625	0.55556
1.625	1.3333	0.52941
2.2727	1.5385	0.5
2.2	1.5556	0.61538
2.2222	1.5	0.60714
2.2222	1.2105	0.54444
2	1.5833	0.66667
2.0833	1.4	0.5
2.0769	1.4	0.60526
2.1765	1.6923	0.66667
2.2667	0.72	0.45652
2.0625	1.1852	0.55556
2	1.4545	0.52381
2	1.4286	0.67647
2	1.5	0.54545
1.9167	1.2308	0.54167
1.75	1.1429	0.35
2.0952	1.875	0.55319
2.2326	1.1111	0.48485
2.2	1.1538	0.41667
1.9444	1.5625	0.5
2.1111	1.75	0.42593
2.375	1.3636	0.45161
1.8889	1.1538	0.57317
2.2	1.4444	0.42857
1.8333	1.4444	0.45
2.125	2	0.38889
2.25	1.9091	0.45192
2.0323	2	0.41379
2.0465	1.5714	0.5
1.8611	1.5789	0.32692
1.619	1.5	0.4
2.3333	1.4839	0.41667
2	1.6667	0.625
2.3	1.5714	0.46154
2.4444	1.6	0.6875
1.9322	1.7273	0.57237
2.1429	1.7143	0.45
1.9412	1.8	0.66667
2.1429	1.625	0.65385
2.0476	1.7	0.56962
2.1579	1.4286	0.61111
2.2222	1.5455	0.58333
2.0714	2	0.46875
2.04	1.9091	0.63636
1.9375	1.6429	0.32759
1.8667	1.75	0.39474
1.8182	1.7308	0.70833
2.4444	1.8	0.53333
1.875	1.1429	0.5625
2	1.2593	0.55
2.2632	1.2778	0.55263
2.3333	1.3333	0.58824
2.5	1.5	0.67647
2.2667	2.2	0.36
2.4062	1.697	0.5
2.5	1.7273	0.62903
2.1667	1.625	0.56818
2.3	1.1389	0.5
2.3333	1.5455	0.57692
2.1667	1.4375	0.59091
2.5	1.725	0.52564
2.1	1.7895	0.71154
1.7826	1.6429	0.66667
2	1.75	0.38889
2.1579	1.9167	0.5625
2.1905	1.0769	0.60169
2.5	1.7273	0.575
2.1739	1.5455	0.5625
2.4583	1.2673	0.51087
1.8333	0.90196	0.56818
2.2727	1.5714	0.46875
2.5238	1.4444	0.5641
2.2	2	0.56757
2.75	1.4667	0.59375
2.4	1.75	0.44737
2.2	1.7143	0.59459
2.1818	1.4	0.51667
2	1.5	0.52174
2.125	1.1	0.51613
2.0909	1.7778	0.41667
1.6154	1.2222	0.375
1.75	1.8571	0.60714
1.8667	1.6154	0.55556
1.625	1.4324	0.59091
2.4286	2	0.45
2.3333	1.1892	0.58065
1.875	1.0992	0.57813
1.7143	1.4615	0.58527
1.7273	1.8	0.7
1.6667	1.6667	0.58333
1.6667	1.4667	0.5
2.1111	1.4211	0.45
2.1765	1.6154	0.45455
2.1667	1.7692	0.5
1.6364	1.6154	0.44186
1.7143	1.9091	0.47619
2.2	1.0833	0.61765
2.2	1.2	0.48387
2.0769	1.303	0.5814
1.7857	1.0909	0.625
2.3077	1.5625	0.55263
1.9231	1.6667	0.65116
2.2222	2.1429	0.625
2.4	1.4737	0.625
1.5556	1.5714	0.44792
2.2	2	0.46667
1.7143	1.6667	0.38125
2	1.75	0.46875
1.8261	1.2857	0.28125
2.3333	2	0.42857
2.1053	1.5556	0.5
2.1111	1.5714	0.7
2.125	1.7692	0.5
2	1.2	0.5
2.1111	1.4762	0.5
2.0909	1.3333	0.51
2.3846	1.25	0.525
2.1053	1.2	0.51389
1.9	1.0625	0.42308
1.7692	1.375	0.5
2.3333	1.6667	0.26923
2.15	1.4444	0.46875
2.525	1.5	0.64634
1.8148	1.85	0.58333
2.1364	1.3846	0.69565
2.125	1.6667	0.5
1.9697	1.8	0.52632
1.7692	1.6	0.46552
2	1.2222	0.58824
1.5	1.6667	0.5
2.2	1.5833	0.58333
1.6111	1.7143	0.54545
2.1579	1.5667	0.75
1.8462	1.6	0.4
2.8571	1.3	0.54167
1.8182	1.7368	0.59756
2.2941	1.3333	0.51786
2.0714	1.5556	0.54687
1.875	1.4286	0.5
1.6364	1.3478	0.55556
2.5	1.3684	0.56818
2.4286	1.4333	0.5
2.25	1.6154	0.29545
2.1	1.7895	0.59375
2.8333	1.6111	0.56944
2.6	1.5	0.52143
2.25	1.2	0.53125
1.6154	1.25	0.3125
2.2391	1.3256	0.61538
2.6	1.3333	0.46774
2.4615	1.8462	0.55
1.5789	1.8095	0.49375
2.4286	1.7778	0.5
2	1.1067	0.5
2.3043	1.8571	0.46739
2.2647	1.6154	0.45455
2	1.7273	0.47368
2.1667	1.7778	0.5
2.4286	2	0.53571
2.5385	1.8333	0.51923
2.125	1.7143	0.59091
2.15	1.3636	0.55263
1.6	1.5455	0.38462
2.3171	1.4	0.6875
2	1.7143	0.54545
2.1818	1.5455	0.625
2	1.3077	0.68182
2.875	1.7619	0.52632
2.2174	1.75	0.53571
2.2857	1.3333	0.5
2.4	1.8333	0.52381
2.1667	1.3846	0.4
2.8333	1.6471	0.6
2.069	2.1111	0.57143
1.6154	1	0.55
2.3636	1.5	0.63158
2.2308	1.1923	0.55
1.5357	1.4375	0.55556
1.5714	2.2143	0.38889
2.0833	2.125	0.59375
1.7692	2	0.52703
2.625	1.8889	0.5
2.5	1.3	0.7
1.6061	1.6667	0.625
2.1071	1.4286	0.5
2.1111	1.4286	0.61538
2.4375	2.1333	0.59211
2.4	1.6667	0.56522
2.4167	1.8889	0.42857
2.4444	1.3	0.5375
2.7143	1.8889	0.55882
2	1.6	0.58
2.4737	1.375	0.52
2.3333	1.8571	0.54245
2.5	1.7692
2.7778	1.625
2.4286	1.4545
2.1538	1.3571
1.8182	1.375
2.1852	1.8571
2.75	2
2.5238	2
1.8571	1.5714
1.7143	1.5172
2.0909	1.5
1.8571	1.5
2.1538	1.375
2	1.4545
2.1111	1.5455
2.0833	1.5
2.1667	1.5455
2.2222	1.3333
2.125	1.4
1.9	1.2105
2.0588	1.5556
2	1.6
2.3571	1.5
2.375	1.9545
2.1481	1.5385
2.2222	1.625
1.9091	2.3333
2	0.93939
2.32	1.75
2.2	1.4444
2.0417	1.4118
2	1.4706
2.0667	1.9259
1.8	1.5
2	1.6667
2	1.2
2.0714	1.0476
1.9	1.1739
2.0435	1.35
1.625	1.4286
1.6667	1.4118
1.7647	1.3846
2.9474	1.7059
1.7778	2.3333
1.8462	1.75
1.8889	1.5
1.4545	1.3889
2.1333	1.5455
2.6	2
1.8333	1.6667
2.3077	1.6667
2.25	0.8
2.1875	2
2	1.4783
1.9583	1.8667
2.1739	1.625
1.8571	1.8571
1.9	2
1.75	2
2	1.7857
1.9286	1.7222
2	1.625
1.8421	1.6087
1.6667	1.4286
1.8	1.4
1.8125	1.5714
1.6667	2.125
1.6364	2
1.8571	1.6
2	1.9286
1.6364	1.7857
1.7273	2.15
1.6316	1.3158
2.04	1.9048
2.0769	1.6667
1.4737	1.2
2	1.7091
1.7692	2.2
1.8	1.8333
1.6667	2
1.7778	1.625
2.4375	1.6154
2.2	1.6667
1.8261	1.5
2.1579	1.5
3	1.4762
2.625	1.4444
2.6	2.1667
2.4444	1.4286
2.1	1.3333
1.8333	1.5161
2.3636	1.875
2.8	1.9474
2.1724	1.5926
1.6842	1.4783
2	1.5833
1.875	1.3973
2.25	1.3846
2.3214	1.5
2	1.3
2.5714	1.6562
1.9375	1.4762
2.1	1.8824
1.75	1.5333
1.7143	1.6667
2.1667	1.4
2.05	1.1
2.1	1.5882
2.3	1.6154
2.5455	1.5
2.5833	1.625
2.2727	1.3636
2.125	1.8333
2.0909	1.2857
1.9091	1.4828
2.5	0.875
1.8333	1.5333
2.1429	1.6154
2.1304	1.75
2.2222	1.5143
2.125	1.25
2	1.5652
2.125	1.5833
2.0769	1.8333
2.375	1.4783
1.8889	1.6471
2.4091	1.4762
2	1.2857
1.6154	1.75
1.85	1.5455
1.9231	1.55
1.875	1.6667
2.0909	1.6667
2.1429	1.4167
2.1429	0.82353
2	0.90909
1.5455	1.375
2.381	1.3333
1.8667	1.75
1.9091	1.6
1.875	1.9167
1.875	1.5714
2.1429	1.4
2.2308	1.625
2.0909	1.8333
1.9048	1.1875
2.5455	1.4
2.1111	1.75
2.0556	1.7778
1.8	1.4
2.2308	2
2.075	1.8065
1.8824	1.7059
2.2	1.5556
1.7143	1.3333
1.5	1.7059
2.3077	1.8571
2.6	1.7692
1.625	1.4
1.7895	1.625
1.9286	1.1429
2.375	1.7857
2.5	1.5
1.9167	2
1.8571	2.1429
1.4844	1.5
	2.1818
	1.625
	1.7273
	1.7273
	1.3333
	1.8889
	1.3636
	1.875
	1.6667
	1.6667
	1.4286
	1.5556
	1.8333
	1.6
	1.8
	2.4286
	2
	1.3636
	1.3333
	1.625
	2.3
	2
	1.5556
	1.4516
	1.1818
	1.6
	1.4444
	1.5122
	1.6667
	1.8
	2.25
	1.4
	1.75
	1.4545
	1.4286
	1.2857
	1.4286
	1.48
	1.9167
	2.1111
	1.8261
	1.3
	1.6667
	1.7692
	1.8333
	1.7143
	1.6429
	1.9091
	1.5926
	2
	1.6667
	1.55
	1.5
	1.7273
	1.6957
	1.1111
	1.2222
	1.5
	1.625
	1.1
	1.75
	1.5455
	1.6
	1.8095
	1.5714
	1.9
	1.65
	1.5833
	1.6154
	1.8
	1.75
	1.875
	2
	1.5862
	1.75
	2
	1.75
	2.4
	2.375
	1.4545
	1.7586
	2.4444
	1.7429
	1.75
	1.75
	1.5
	1.4615
	1.4
	1.2667
	1.4118
	1.2143
	1.3529
	1.4444
	1.6667
	1.625
	1.5714
	1.4167
	1.4375
	1.3636
	1.1765
	2.6
	1.7586
	1.3889
	1.5
	1.5385
	1.1538
	1.5238
	1.5455
	1.7059
	1.6364
	1.7143
	1.4545
	2.1
	1.7727
	1.8182
	1.6923
	1.2143
	1.0833
	1.8571
