# Supplementary material for: Cryo-EM unveils kinesin KIF1A’s processivity mechanism and the impact of its pathogenic variant P305L
Source: Nat Commun. 2024 Jul 2;15:5530. doi: 10.1038/s41467-024-48720-4 (PMC11219953; doi:10.1038/s41467-024-48720-4)
Supplement: Supplementary file 4 — Source Data [file 41467_2024_48720_MOESM4_ESM.zip › Source_Data/Fig_6h_run_length.xlsx]

## Sheet: Sheet1
P305L	F303V/P305L	F303V	WT	Units: μm
3.7144	5.5078	10.667	8.8366
2.1033	5.0182	21.334	7.4176
1.4768	3.1823	7.9647	8.9656
4.5646	3.5495	2.2756	5.3536
1.1188	1.1016	8.9602	6.1921
2.0586	2.6927	26.312	2.322
4.6989	2.5703	2.8445	20.963
1.2083	1.9583	1.7067	18.963
2.4166	2.3255	17.494	21.737
4.3409	1.8359	3.4134	23.414
1.8796	1.7135	9.3869	13.158
2.0138	5.263	22.472	18.641
0.58177	10.281	1.8489	10.643
2.0138	4.5286	7.538	4.1926
9.7558	5.5078	13.369	2.451
3.9381	1.7135	2.8445	12.836
2.2823	2.5703	20.338	10.707
3.9381	7.4661	17.352	11.868
4.3409	12.729	14.507	22.188
1.0293	4.5286	2.1334	24.123
2.5508	1.7135	5.4046	4.3216
1.432	7.4661	12.8	7.1596
3.3564	1.7135	7.3958	26.961
2.8641	6.8541	13.938	2.2575
1.7453	11.505	5.4046	18.383
2.5508	4.2838	17.636	5.2891
1.3425	1.9583	16.783	6.4501
2.9088	2.2031	15.929	23.285
0.93978	2.8151	1.9912	11.739
1.5259	5.9974	13.227	11.61
1.3079	3.1823	6.9691	5.2246
0.81744	6.4869	10.667	26.768
5.7221	11.016	26.881	15.029
8.4469	2.9375	31.716	9.3526
3.1063	1.8359	35.983	23.478
3.3243	10.036	30.01	5.6116
2.4523	9.6692	5.1201	25.026
2.4523	3.9166	3.8401	13.842
2.3433	4.4062	11.236	26.703
1.5804	2.8151	17.352	25.613
1.3079	6.1198	26.454	4.2507
3.9237	10.893	14.649	11.335
1.4714	2.6927	6.9691	8.5014
3.2698	1.9583	21.192	26.158
2.3433	2.2031	37.121	25.504
2.3433	6.3645	13.511	9.5913
2.3978	6.4869	16.925	4.4687
0.98093	4.1614	16.214	27.793
0.87194	6.8541	1.8489	11.226
2.9174	6.9765	1.8489	4.5777
2.4797	5.263	4.9779	36.621
1.7018	3.1823	13.085	9.3733
0.82658	12.117	7.6802	27.575
0.92383	7.7109	12.8	15.586
0.77796	4.4062	17.636	6.9755
1.0697	2.0807	2.2756	18.311
5.6402	5.6302	9.9558	14.387
1.5559	6.8541	3.2712	23.978
0.82658	1.9583	2.4178	5.6676
4.6678	5.3854	16.783	41.962
0.72934	10.597	15.503	19.728
3.1118	13.053	15.218	26.921
0.97245	4.1404	11.663	4.9046
1.3128	2.8772	9.2447	27.466
1.0211	6.4562	4.6935	15.15
0.97245	1.8246	28.161	17.221
2.8201	2.1754	14.507	13.951
0.87521	4.8421	7.538	20.709
1.3128	5.4035	23.467	28.665
1.6045	8.9123	24.178	24.196
0.92383	2.2456	6.5424	6.8665
0.92383	1.193	13.227	18.529
6.6613	0.70176	22.472	3.3788
1.0211	1.3333	3.6979	25.613
1.9074	2.2456	32.428	8.5014
3.1608	2.386	2.5601	23.651
2.2343	2.5965	16.64	9.7003
3.9782	1.9649	8.2491	6.2126
2.2343	3.7895	8.8421	6.5395
1.5804	10.597	8.0383	24.087
0.98093	2.5965	10.22	5.9946
2.8883	4	8.3828	4.1417
1.9619	4.2105	20.44	20.055
1.3079	5.5439	5.1675	14.932
2.1253	4.3509	11.368	7.9564
2.2888	4.3509	10.45	11.771
4.9591	3.9298	3.9043	16.458
1.4169	4.3509	17.684	9.0463
1.4169	4.0702	13.665	5.3406
2.4523	2.1754	8.8421	24.414
0.59946	1.7544	29.397	14.714
1.3079	3.3684	3.9043	5.2316
2.1253	6.0351	21.129	16.894
2.4523	1.7544	2.756	24.624
1.1444	2.386	26.871	3.8116
2.0164	0.98246	14.124	9.9222
5.2316	3.579	10.679	22.93
0.92643	6.807	30.431	9.5592
2.1798	11.229	7.579	18.816
1.6894	1.3642	16.536	10.164
2.5613	0.94445	21.014	17.364
1.7439	8.5001	8.8421	20.268
1.3624	3.2531	10.794	17.606
2.1253	9.1297	21.129	6.1106
1.0354	1.2593	21.474	3.2671
1.8529	2.5185	18.947	12.463
1.0354	2.2037	10.45	4.1746
3.5422	3.7778	6.5455	19.784
0.81744	5.7717	31.12	12.463
4.5777	2.5185	33.072	5.3241
2.6703	1.5741	28.249	18.09
8.6649	2.8334	21.933	13.068
1.4169	3.7778	11.024	17.485
3.8692	5.8766	4.3636	6.9576
1.1989	5.5618	13.091	7.0845
4.0872	3.2531	26.182	17.984
1.5259	3.0432	21.474	30.736
3.5967	3.2531	7.3493	10.79
0.70845	6.1914	12.172	39.019
2.5613	11.753	2.8708	17.984
1.9619	3.5679	9.1866	10.572
1.7984	1.0494	19.751	6.8665
1.6349	3.463	8.7273	39.782
2.2888	8.9198	11.139	9.5913
2.0709	2.2037	11.024	39.019
2.2343	3.463	2.5263	17.657
2.3433	1.5741	7.3493	6.2126
1.4169	2.3087	19.062	14.06
4.8501	10.704	6.5455	18.202
3.2386	3.445	21.129	17.875
2.1307	3.0431	6.7751	29.101
8.4375	7.2345	7.6938	5.6676
1.4489	3.1005	18.029	11.771
1.2784	1.7225	7.8086	39.128
1.0227	10.105	5.1675	8.9374
3.75	3.445	2.756	27.902
2.7273	1.0909	10.45	24.632
1.5341	4.1914	10.794	10.354
1.2784	5.2249	5.9713	11.553
1.2784	3.3876	9.5311	12.861
5.9659	1.2632	5.0526	9.9183
4.2614	1.1483	3.2153	5.5586
1.6193	6.2584	3.5598	18.747
1.6193	5.9139	10.335	28.447
1.5341	4.8804	11.024	6.6694
1.108	1.8373	6.3158	27.325
2.3864	9.9905	6.7751	12.691
1.0227	4.7656	16.306	13.468
3.75	9.5885	10.565	19.943
1.1932	8.3254	9.1866	27.195
2.2159	6.0861	7.6938	15.993
5.625	4.4785	8.3828	15.993
1.2784	7.1196	7.4641	16.058
3.3239	2.9857	4.7081	26.872
5.1137	10.22	6.0861	11.072
5.2841	2.9857	10.565	22.792
1.0227	1.6651	2.756	12.044
1.4489	9.5311	4.9378	15.929
2.8125	3.2727	4.4785	27.454
0.9375	3.7895	2.9857	27.325
1.5341	1.0335	20.44	8.6119
0.9375	5.6268	9.9905	24.8
1.3636	2.0096	14.01	23.116
1.7046	1.7799	1.8373	7.4464
3.1063	1.6651	11.828	11.202
6.594	7.1771	9.7608	9.0651
2.0164	3.5024	4.3636	17.418
4.0327	9.244	30.201	12.044
1.2534	5.1534	4.7081	12.432
1.2534	8.2454	23.426	5.8923
2.5068	20.761	11.713	9.0004
1.9619	2.0614	22.737	19.814
2.6158	2.2086	5.8565	6.2161
1.0899	2.7976	32.268	12.108
1.0354	3.4601	7.579	12.044
1.6349	6.9203	9.1866	2.9138
1.0899	1.1779	24.459	7.9644
1.5259	5.0061	29.282	8.2881
3.4877	1.6933	6.0861	9.1553
1.6349	2.4295	5.0526	25.177
1.0899	1.9877	2.4115	10.027
1.2534	10.59	20.211	9.8093
0.70845	5.1869	16.995	30.954
3.2698	1.6209	4.3636	22.561
0.98093	1.837	4.9378	7.1935
2.2888	5.9433	4.7727	10.899
1.7439	1.6209	11.186	12.643
2.0709	2.1612	24.46	28.556
1.9619	4.4305	6.8608	36.185
3.5967	2.9176	6.2642	17.984
6.6485	1.9451	15.81	9.7003
1.8529	3.8902	6.2642	7.0845
4.2507	6.3158	15.064	5.8856
1.6349	4.3636	32.514	15.477
2.0709	3.3302	4.1761	17.657
3.8289	2.5263	21.477	34.986
2.0015	1.4928	6.7116	21.58
3.0457	3.1005	9.3963	14.169
2.5236	2.9857	4.9219	35.204
8.2669	4.5933	15.064	32.371
1.9144	2.067	23.714	22.888
1.8274	2.2363	15.959	10.79
8.5279	2.4226	4.4744	35.313
1.8274	4.8452	3.1321	9.8093
1.5664	3.5407	25.952	7.5205
1.4793	3.9135	21.179	6.6485
1.3923	19.008	2.3864	5.1521
5.0471	3.4476	10.739	18.536
0.78318	6.3361	36.989	1.848
0.78318	3.0749	15.959	13.496
2.1755	4.9384	8.054	16.688
2.6106	2.4226	7.3082	13.048
2.1755	6.2429	11.932	3.6401
2.1755	1.7704	11.335	8.2322
2.3495	18.822	18.494	10.248
1.0442	2.7022	29.979	20.328
2.7846	5.8702	6.8608	11.088
1.3923	1.3045	11.634	22.512
2.3758	4.9384	16.108	10.864
3.2046	2.0499	11.186	5.3761
1.547	2.9817	20.582	12.208
0.93927	3.9135	3.8778	21
3.0388	5.4043	2.2372	11.2
1.1603	5.777	9.9929	13.384
3.3703	22.675	6.1151	20.048
3.4808	8.6871	4.4744	3.6961
2.3205	3.2393	10.291	13.496
5.3594	3.092	4.9219	23.352
3.1493	5.8896	4.1761	8.1762
5.0831	7.5092	2.8338	18.256
2.7626	8.3927	7.7557	13.216
1.7128	2.5031	8.9489	18.2
6.9064	1.7669	8.3523	2.5761
2.21	14.724	2.8338	5.3201
1.8233	2.7976	4.3253	23.072
0.82877	10.454	8.2031	5.2081
0.71826	8.6871	14.02	21.362
1.768	1.6196	2.983	7.6294
1.2708	2.7976	9.9929	17.33
2.7073	6.3313	24.013	27.575
1.4365	1.9141	35.646	19.401
1.768	7.8037	12.23	7.1935
1.326	4.5644	20.881	5.1226
1.208	11.19	4.4744	32.807
2.718	2.1818	10.888	22.125
2.416	4.4785	21.179	24.741
7.2481	12.632	3.1321	34.877
2.416	2.067	9.6946	10.681
4.0015	8.957	7.6065	11.662
7.7011	1.1483	8.3523	26.158
1.8875	2.8708	4.1761	21.907
1.057	1.2632	4.1761	27.248
4.1525	0.80383	8.7784	27.03
6.4176	1.1483	9.7159	18.965
6.8706	14.699	25.313	12.97
2.0385	12.517	7.9262	28.992
2.265	3.3302	1.5341	14.605
1.4345	2.5263	4.0057	5.6676
2.7935	2.2967	2.3011	17.221
0.83051	5.0526	15.767	12.643
2.6425	13.78	2.7273	3.5967
3.2465	3.2153	10.653	21.689
4.3035	2.6412	4.6023	6.2126
1.2835	1.378	10.142	2.1798
0.98151	8.268	7.6705	14.169
6.4931	4.9378	11.42	19.619
1.2835	4.4785	7.8409	10.79
1.519	2.2967	8.8637	5.4496
1.9211	4.4785	15.511	14.714
2.8146	5.3971	15	24.959
3.9315	7.4641	5.625	11.444
1.9658	3.445	13.295	13.188
2.4572	8.268	16.108	9.2643
1.0276	14.584	9.8012	6.8665
0.67014	6.3158	2.1307	22.561
7.5503	2.4115	9.8012	8.9374
2.1445	1.9522	6.4773	14.496
4.6017	4.823	9.375	6.6485
1.7424	2.4115	13.551	28.992
5.9401	2.4115	19.517	11.662
2.1798	5.0526	15.17	11.226
1.1989	3.6747	10.653	4.7957
5.7221	3.445	10.313	6.1036
2.0164	2.2967	9.375	11.008
2.7248	16.88	2.983	6.4305
1.5804	16.421	4.0057	4.4687
1.5804	5.8565	9.0341	8.7194
5.0136	8.6125	6.8182	12.752
2.5613	14.584	4.2614	14.06
1.8529	0.91866	7.7557	11.008
5.3951	3.1005	4.6023	26.594
1.7439	6.3158	5.9659	23.76
1.4714	2.067	2.7273	11.335
1.573	4.0191	12.273	22.343
1.3915	1.4928	11.676	26.267
2.7225	11.828	2.5568	7.4115
3.6906	2.2967	3.75	5.5586
3.3881	1.6077	8.2803	11.008
2.6015	9.646	19.021	28.447
1.1495	5.1675	17.101	11.771
1.6335	2.4115	11.4	13.297
1.5125	2.6412	5.9402	7.6294
1.1495	3.5598	5.9402	12.098
2.511	6.3158	3.7801	14.496
1.4648	9.1866	10.86	14.278
2.3018	5.7416	1.26	7.5205
1.395	2.6412	10.68	18.529
1.953	17.914	13.921	25.177
2.0925	14.01	2.9401	37.057
1.2555	2.1818	18.241	15.586
1.6043	2.756	2.4601	34.986
5.9986	11.943	9.2403	12.207
1.7438	1.1483	12.84	33.025
3.348	3.3302	6.8403	41.09
2.5808	5.9713	7.2003	23.433
1.0463	4.7081	12.48	24.85
6.3473	5.8565	9.6004	26.921
3.4875	9.3015	1.32	19.183
1.2555	4.5933	4.3202	27.03
1.1858	1.6077	3.6001	6.9755
0.90676	2.1818	1.8601	15.586
1.3079	1.7225	1.3801	30.082
2.1253	3.2153	4.9202	33.243
1.2534	2.8338	6.1802	13.515
1.9619	4.4687	4.6802	40.545
1.7439	3.2698	3.9001	14.823
1.0899	2.8338	6.9003	28.556
0.65395	3.9237	3.0001	33.679
7.139	5.4496	5.4602	7.4115
1.2534	1.6349	23.761	23.324
2.7793	4.3597	10.74	26.158
2.2343	5.9946	3.3001	16.24
5.4496	10.79	2.5201	5.7766
2.8883	2.2888	4.2002	34.442
4.1962	3.2698	6.1202	14.823
3.6512	5.1226	4.1962	16.022
1.5259	12.97	6.376	14.387
3.6512	6.7575	10.736	18.638
1.5804	2.9428	5.0681	12.534
3.1608	2.2888	4.5232	8.5014
9.2643	6.4305	5.2861	10.572
1.4169	19.51	20.109	14.278
6.7575	16.676	7.248	21.471
1.5259	3.7057	6.1581	25.722
0.59946	6.8665	9.2643	6.1036
1.4714	10.136	3.2698	26.594
0.76294	5.1226	8.4469	7.1935
5.6516	4.7957	6.6485	11.553
3.4926	3.9237	3.4877	23.324
2.0955	5.4496	9.4278	11.771
3.175	10.245	8.6649	12.534
2.032	7.3296	4.4687	29.428
4.2546	4.7727	8.3924	4.0327
1.7145	9.6307	17.657	5.9946
1.5875	3.4943	10.681	32.48
1.397	5.7955	6.485	3.5967
1.7145	3.1534	10.245	31.39
1.524	1.108	14.659	3.3788
1.905	3.4943	7.1935	13.079
1.4605	1.7898	3.4333	10.027
3.048	1.3636	9.7548	32.262
1.9685	3.6648	4.4142	30.3
1.5875	8.7784	3.1608	32.044
1.778	3.1534	24.959	16.567
1.2065	7.7557	6.1036	33.025
1.4605	1.9602	8.9374	34.006
1.2065	10.398	2.7248	12.098
5.7151	8.8637	13.951	32.807
2.6035	2.3011	8.8284	31.935
1.651	6.2216	8.6104	11.553
0.95251	2.1307	34.659	7.0845
4.3051	2.983	25.395	31.608
2.87	2.5568	19.183	8.0654
2.1525	5.3693	28.883	16.131
2.1525	1.4489	14.605	14.387
3.0135	2.3011	10.899	6.7575
1.8655	5.7955	5.3406	29.101
2.4395	1.7046	13.515	31.935
0.71751	2.2888	21.689	15.986
2.0808	2.4437	6.1036	25.234
2.6548	2.3855	14.932	14.501
13.346	2.5019	12.752	34.597
10.26	8.204	26.594	34.369
3.8028	4.6547	4.2507	21.581
3.3723	5.4693	24.196	11.875
1.3633	4.0729	23.542	17.242
1.5785	5.1784	6.2126	35.853
4.018	4.3056	12.316	14.958
1.0045	7.1566	20.491	6.7368
1.6503	1.6873	24.087	43.96
4.3768	2.4437	6.2126	34.826
6.5293	4.6547	23.542	14.958
3.731	3.6074	10.136	3.9964
1.6503	3.6074	17.766	20.21
0.78926	5.2366	29.973	36.767
3.6593	7.7385	13.951	45.445
2.2243	4.422	5.0136	33.798
1.6503	2.0364	5.9946	28.888
1.2915	1.7455	3.3788	26.148
1.9373	5.9946	29.537	17.242
2.7265	9.8093	26.921	22.722
4.0898	4.6867	7.0845	16.899
2.0808	5.2316	6.6485	6.9652
1.5785	6.8665	6.3215	5.7766
2.296	2.2888	20.055	6.6485
6.7446	5.3406	14.169	22.997
1.3633	5.8856	16.676	12.97
2.009	2.0709	6.4305	11.553
2.296	1.0899	13.624	7.9564
1.8655	8.0992	19.946	17.657
0.71751	1.5186	16.458	10.354
3.9237	6.897	36.294	17.657
1.8529	3.6699	3.4877	13.297
3.3243	9.8076	22.234	24.959
2.5068	4.2394	23.324	8.2834
9.6458	0.88585	6.3215	23.381
1.5259	4.4925	13.842	20.271
2.8883	2.9106	3.5967	47.01
1.0354	5.1253	29.537	52.109
1.3624	11.832	12.643	47.259
4.4142	5.3784	28.447	9.9492
4.4142	2.8474	3.1608	3.8553
0.87194	1.0124	6.4305	30.096
3.7602	4.5558	3.5967	30.345
5.3951	10.187	13.951	13.307
1.0899	6.376	7.6294	32.708
0.81744	4.3597	15.15	3.7309
2.8338	3.2698	4.6867	38.18
0.70845	5.3951	25.395	45.02
1.9619	5.1771	23.978	32.086
3.0518	4.2507	2.5068	21.266
4.0327	4.0872	3.1608	24.251
2.9973	11.226	8.7194	33.081
0.70845	4.7957	7.5205	21.764
2.2343	2.9973	12.316	45.891
2.2888	1.4169	19.946	19.525
1.1444	2.8883	2.0709	19.277
1.0899	2.2343	13.733	22.137
	5.6676	14.823	12.436
	12.698	4.3597	17.784
	4.7412	3.4877	2.4873
		3.1608	11.193
		2.6158	11.008
		12.861	19.074
		15.913	20.491
		9.0463	4.5777
		9.1553	9.3733
		5.5586	19.946
		29.646	23.106
		12.861	11.88
		15.586	5.0136
		18.42	22.779
		17.875	10.463
		8.6104	15.477
		9.2643	19.074
		8.0654	17.875
		3.0518	6.9755
		30.191	10.572
		22.125	7.8474
		8.5014
		7.8474
		21.253
		4.0327
		2.7248
		17.33
		8.9374
		12.534
		24.741
		10.027
		4.9046
		19.292
		29.537
		22.779
		13.733
		19.51
		5.0136
		5.6676
		19.074
		31.499
		9.3733
		24.196
		14.823
		12.861
		7.7384
		4.3597
		5.1137
		4.5171
		6.3068
		16.193
		9.2046
		18.921
		10.227
		27.102
		26.08
		18.324
		2.983
		2.3864
		4.6875
		4.858
		3.75
		16.534
		25.994
		6.0512
		27.188
		22.585
		15
		11.165
		11.932
		4.7727
		1.7898
		19.773
		10.142
		15.085
		13.636
		17.727
		1.7898
		2.6421
		14.574
		2.6421
		1.4489
		21.648
		14.063
		15.511
		14.403
		6.2216
		6.1364
		2.5568
		10.227
		18.409
		4.6875
		10.313
		8.1818
		2.4716
		4.3466
		21.818
		5.5398
		11.08
		9.9716
		3.0682
		18.921
		18.665
		9.7159
		13.04
		14.915
		17.813
		3.2386
		2.5568
		16.278
		7.7557
		5.5398
		9.0341
		1.875
		6.3921
		10.313
		8.1818
		2.3011
		1.5341
