# Supplementary material for: Cryo-EM unveils kinesin KIF1A’s processivity mechanism and the impact of its pathogenic variant P305L
Source: Nat Commun. 2024 Jul 2;15:5530. doi: 10.1038/s41467-024-48720-4 (PMC11219953; doi:10.1038/s41467-024-48720-4)
Supplement: Supplementary file 4 — Source Data [file 41467_2024_48720_MOESM4_ESM.zip › Source_Data/Fig_6h_velocity.xlsx]

## Sheet: Sheet1
P305L	F303V/P305L	F303V	WT	Units: μm/s
0.92222	1.0227	1.6304	1.7564
0.90385	0.91111	1.6854	1.8548
1.0312	0.89655	1.2174	1.6951
0.96226	1.381	1.6	1.1216
0.96154	1	1.6154	1.3714
1.2778	1.0476	1.5546	1.5
1.1413	0.80769	1.6667	1.8056
0.675	0.84211	1.7143	1.7093
1.2273	0.73077	1.5	1.8516
0.91509	1.0714	1.5	1.7123
0.75	0.77778	1.5	1.7586
1.0227	0.82692	1.6458	1.5538
0.54167	1	1.625	1.5566
1.0227	0.62712	1.5588	1.413
0.9646	1	1.4688	1.4615
0.81481	0.875	1.25	1.4632
0.87931	0.72414	1.6437	1.8444
1	1.0339	1.525	1.7692
0.95098	0.8	1.5224	1.6699
0.76667	1	1.6667	1.6847
1.0962	0.7	1.6522	1.5952
0.94118	1.0893	1.5517	1.85
0.87209	1.4	1.7333	1.6855
0.9697	0.78873	1.6333	1.75
0.92857	0.79661	1.6522	1.657
1.0962	0.89744	1.5696	1.5769
1	0.94118	1.7101	1.5152
0.79268	0.9	1.2174	1.5168
1.05	0.88462	1.5556	1.82
1.5556	1.1667	1.86	1.8367
1.3333	0.96296	1.6897	1.5577
1.0714	0.92982	1.8293	1.9213
0.97222	0.9	1.6875	1.5743
1.0764	0.75	1.5929	1.5104
1.14	0.9375	1.5912	1.82
1.22	0.94253	1.563	1.8913
1.4062	0.68103	1.5	1.94
1.0714	0.78049	1.2857	1.427
1.3438	0.85714	1.6809	1.9758
1.1154	0.88462	1.6053	1.8651
0.8	0.92593	1.646	1.8571
1.125	0.78761	1.5373	1.7931
1.0385	0.53659	1.8846	1.814
1.3043	0.84211	1.5684	1.8605
1.6538	1	1.5723	1.8281
1.5357	0.88136	1.5833	1.913
1.1	1.0192	1.6528	1.8636
1.2857	1.0625	1.5616	1.7586
0.72727	0.84848	1.3	1.6613
1.1538	0.58763	1.3	2
1.2143	0.81132	1.4583	1.931
1.0294	0.8125	1.5862	2.0476
0.94444	0.96117	1.3846	1.8603
1.3571	0.85135	1.6667	1.9067
1	1.0286	1.5696	1.641
0.6875	0.94444	1.6	2.0488
1.2889	0.85185	1.7949	1.9701
1.4545	0.90323	1.6429	1.7054
0.94444	0.84211	1.5455	1.9259
1.5	0.81481	1.662	1.8689
1.0714	0.74752	1.5139	1.9053
1.1034	1.022	1.3718	2.1111
1.25	0.95161	1.6735	1.6667
0.79412	0.82	1.5476	2
0.95455	0.74194	1.9412	1.9041
1.4286	0.86667	1.6098	1.8161
1.2609	0.81579	1.5224	1.9104
1	0.93243	1.7097	1.9
1.125	0.78571	1.5421	1.7651
1.1786	0.65464	1.5888	2
0.86364	0.8	1.6429	2.0323
1.0556	0.94444	1.6607	2
0.95139	1	1.5644	1.8235
0.95455	0.67857	1.625	1.9421
1.0937	0.94118	1.617	1.7333
1.0741	0.94444	1.6364	1.8707
1.0789	1.0278	1.625	1.7451
0.89024	0.93333	1.45	2.0357
1.1389	0.9	1.4808	1.8182
0.90625	0.81183	1.5556	1.8115
1.125	0.71154	1.4833	1.8333
1.06	0.79167	1.5208	1.3571
1.0588	1.0345	1.633	1.9785
1	1.1286	1.4062	1.7564
1.0263	1.1481	1.5469	1.6222
0.91304	0.68889	1.6852	1.5429
0.875	0.93333	1.619	2.0972
0.86667	0.93939	1.6383	1.8864
0.92857	1.2609	1.75	1.96
0.97826	1.0333	1.5098	1.931
0.91667	1.1364	1.6	1.7532
0.85714	1.1429	1.7	1.92
0.975	0.87755	1.7196	1.6489
0.68182	0.78125	1.7143	1.8333
1.3125	0.73913	1.5918	2.1
0.88095	0.77778	1.5375	2
0.78689	0.98077	1.5763	1.9947
1.0625	0.4949	1.4096	0.9186
1.1111	0.8843	1.5349	1.7874
1.0333	0.72222	1.6	1.8667
1.0682	0.75	1.6636	1.9133
1.0667	1.0253	1.5098	1.882
1.1364	1	1.6207	2.1716
1.0263	0.92553	1.4603	2.02
1.1875	0.66667	1.6549	1.5882
0.80952	0.75	1.5278	2.102
1.1875	0.77778	1.717	1.2321
1.3	1.0286	1.3902	1.3974
1.5	0.77465	1.5756	1.7759
1.2353	0.72727	1.7246	2.2
1.0208	0.625	1.6184	2.0203
0.93529	0.77143	1.5917	1.9636
0.92857	0.75	1.5738	1.0625
1.3654	0.91803	1.7273	1.7424
1.375	1	1.5616	1.9697
0.83333	0.96875	1.7143	1.875
1	0.96667	1.6404	1.88
0.76744	0.83784	1.5238	1.8333
0.92857	1.0172	1.5362	1.8942
1.0682	0.75676	1.5625	1.6337
0.9	0.68	1.7021	1.7963
0.86842	0.83333	1.7551	1.9091
0.88235	0.84615	1.6522	1.8159
0.95455	0.94444	1.7018	1.913
0.95	0.95455	1.6842	1.79
1.025	0.91667	1.8333	1.8837
0.89583	0.78947	1.4884	1.8387
0.86667	0.88	1.6436	2.0476
1.1125	1	1.5833	1.6535
1.3103	0.53571	1.7358	1.8427
1.087	0.98148	1.7879	1.9925
0.95192	1.1667	1.5227	1.9259
0.73913	0.5	1.7444	2
0.71429	1.3636	1.7436	1.8995
0.63158	0.58667	1.6071	1.6078
1.2222	0.76923	1.2	1.8417
1.1034	0.73077	1.625	1.8678
1.2857	1.1061	1.7407	1.9388
1.25	0.59868	1.7333	2.12
1.0714	0.98333	1.7292	2.2692
1.0938	1	1.6923	2.2195
0.87719	1.25	1.5556	2.2174
0.82609	0.99091	1.7222	2.0476
1.4615	1.0729	1.7308	1.9924
1.125	0.83333	1.6271	1.7167
1.3	0.8	1.8333	1.9906
0.93333	1.0235	1.5128	1.8846
0.92308	1.0375	1.5604	1.6774
0.97778	1.0309	1.84	1.5876
0.77778	0.83333	1.7021	1.6279
0.96296	1.06	1.5952	1.7899
1.082	0.92857	1.5208	1.9297
0.65217	1.0877	1.625	1.6533
0.95122	1.3	1.8636	1.7008
1.25	0.90816	1.359	1.5545
1.0333	0.78788	1.5333	1.8144
1	0.85294	1.7143	1.2237
0.85	0.90217	1.5357	1.9839
1.1379	0.91935	1.56	1.9273
0.57895	1.1379	1.625	1.9537
0.9	0.81818	1.7451	1.622
1.375	1.0652	1.1299	1.6368
1.1429	0.625	1.8209	1.6376
0.8	1.2917	1.4545	1.5972
0.86364	1.1154	1.7167	1.9222
0.87681	1.0593	1.3281	1.75
0.88095	0.87143	1.5833	1.7025
1.0571	0.83854	1.6646	1.5
1.15	1.1667	1.7826	1.7455
0.95833	1.2444	1.8378	1.8958
0.88462	1.1371	1.3247	1.9857
1.2857	1.4	1.623	1.9367
0.72727	0.88235	1.7	1.3333
0.83333	0.79167	1.7239	1.9479
1.1875	1.2368	1.7368	1.7885
1.0714	0.52222	1.6327	2.0455
1	0.88889	1.6905	2.05
0.875	1.0968	1.5361	1.7778
0.88889	1.0455	1.5588	1.68
0.9375	1.1786	1.76	1.8189
0.83333	1.0385	1.5	2.0909
0.95833	0.90741	1.76	2.0455
0.92857	1.1429	1.7619	2.058
0.68182	0.9375	1.4615	1.8482
0.9	1.4167	1.5357	1.7838
1.05	0.98214	1.8824	1.8868
1	0.625	1.5306	1.871
0.82609	0.83333	1.5769	2.0469
0.72	1.0789	1.5862	1.908
0.94286	0.84375	1.6154	1.9186
1.0167	0.81818	1.6061	2.0698
0.77273	1.2	1.5556	2.0968
0.8125	0.96491	1.8036	1.8621
0.88235	0.79167	1.6391	2.058
0.90476	0.93548	1.5556	1.9518
1.1579	0.84615	1.5824	1.8555
0.88462	0.76471	1.7308	1.584
0.77778	0.9	1.575	1.831
1	1	1.5714	1.9226
0.79832	1.3793	1.3467	1.8679
0.61111	1.2	1.7283	2.1875
0.77778	0.75	1.6984	2.1064
0.79675	0.92857	1.5789	1.9518
1.1667	1.1818	1.6154	1.7647
0.51429	0.95	1.7576	1.7692
0.62963	1.05	1.6136	1.9677
0.88889	1.2439	1.4545	1.84
0.95082	1.0882	1.5319	1.7989
0.64286	1	1.5404	1.8333
0.64286	0.825	1.597	1.8258
0.64103	1.1522	1.6364	1.9351
0.90909	0.86667	1.3611	1.9417
1	0.95714	1.6667	2.0313
0.78125	1.0556	1.434	1.5978
1.08	0.92661	1.5696	1.7941
1.0909	0.63043	1.621	1.7123
1	1.0862	1.7692	1.8333
0.88889	1	1.625	1.8785
0.67187	1.325	1.5211	1.6167
1	0.84615	1.6667	1.8462
0.7	1	1.5506	1.7581
0.85	1.1053	1.8571	1.8204
0.85937	1.16	1.6667	1.7241
0.875	1.1923	1.4889	1.8106
0.92424	1.1579	1.64	1.9247
0.75	1.0172	1.3043	1.5714
0.80769	0.91667	1.4082	2.0776
0.93269	1.05	1.2692	1.9128
0.79167	0.85106	1.3333	1.6222
0.71875	1.0625	1.4615	1.8523
1.1364	0.87692	1.625	1.873
1.0333	0.94444	1.5	1.5476
0.99206	1.2	1.6	1.9167
0.52632	0.98039	1.7273	1.7593
0.86842	1.1875	1.7059	1.8559
0.68182	1.5435	1.6667	1.6034
0.36111	1.0351	1.6786	2
0.44444	0.84615	1.6667	1.9444
0.88462	1.2667	1.5227	2.2083
0.76563	1.1026	1.61	2.1261
0.86667	0.72222	1.637	2.0941
0.84211	1.0192	1.64	1.65
0.66667	1.1071	1.6867	1.9583
0.88889	0.8172	1.5789	2.0338
1	1.3571	1.7805	1.9709
0.8	0.86667	1.5955	2.0268
0.84211	1.2941	1.5	1.9632
1	1.3846	1.7568	2
0.85484	0.92857	1.6452	2.0577
0.77273	0.71429	1.75	2.1053
0.78125	1.1905	1.5312	2.1613
0.63636	1	1.6333	1.9531
0.80882	1.4	1.7759	2.1017
1.2143	0.90909	1.3571	2.0233
0.92857	0.77576	1.5882	1.9194
1.125	1.0583	1.6607	2.128
1.0714	1.45	1.8	2.127
0.95	1.375	1.6786	1.7333
0.80435	1.3333	1.8	1.9268
1.1	1	1.713	1.9661
0.92105	1.0909	1.6842	2.0625
1.1944	1	1.5432	1.9135
0.64773	1.15	1.5429	2.1923
0.65385	1.3333	1.5256	1.6667
0.8125	0.75789	1.6364	2.0313
0.7963	0.93478	1.6543	2
0.77273	1.2581	1.6727	1.98
1.0625	0.95238	1.6508	1.8519
0.7963	1.1471	1.1742	1.9014
0.875	1.2368	1.6296	2.0265
0.77193	1.0156	1.5714	1.9811
1.2941	1.4286	1.625	1.806
0.61111	0.93506	1.4882	2.125
0.82143	1.0583	1.5972	2.1
0.83333	1.1224	1.6667	2.1122
0.92857	1.05	1.7969	2.05
1.0909	0.94444	1.8095	2.0152
0.9537	1.0769	1.6923	2.0333
0.69643	0.875	1.5588	1.9851
0.80147	1.05	1.7218	2.098
0.66667	0.95652	1.5478	1.6349
0.64706	0.82051	1.4881	2.0952
0.7	0.88235	1.5316	1.931
1.2333	1.1111	1.5714	2.1489
1	0.99324	1.2963	1.7879
0.90625	0.94702	1.9583	2.05
0.85294	1.2439	1.191	2
0.92	1.3158	1.7391	1.9831
0.94	0.96947	1.2195	2.2241
1.0625	0.8	1.4219	2.1042
0.86842	0.84375	1.5429	2.1404
1.1429	0.96491	1.6279	2.0962
0.9	1.2	1.6842	2.08
1	0.97222	1.6	2.2043
0.71875	0.76471	1.5747	2.114
0.86538	1.1705	1.5	2.3448
0.82432	1.1765	1.76	1.8889
0.82353	1	1.5682	2.1957
1.1316	1.037	1.4813	2.175
0.86364	0.9	1.425	2.0769
0.54	0.875	1.6379	1.9365
1.0417	0.76667	1.5469	1.7949
1.0556	0.83784	1.5	2.0182
1.0588	1.0185	1.5	2.2167
0.80769	1.0811	1.5339	2.0469
1.0312	1.25	1.3125	1.9714
0.76923	0.82143	1.5345	2.0482
0.77778	1.0909	1.5263	2.2212
0.88235	1.1091	1.6333	2.0118
0.69231	1.1176	1.505	2.2
0.88462	1	1.5769	2.0316
1.0238	1.0833	1.54	2.1132
1.0417	0.76923	1.2738	2.1042
0.88889	1.2083	1.3902	1.9333
0.77083	1.04	1.4634	1.9369
0.75	0.95349	1.7333	2
0.85849	0.71831	1.7391	2.1858
0.80645	0.91011	1.8333	2.1205
0.81818	0.81633	1.5	2.0328
0.70833	0.93333	1.5789	2.0645
0.72222	1.2667	1.1923	2.5088
0.85714	0.625	1.4375	1.9301
0.72222	1.037	1.7826	2.0333
1.2778	1	1.8393	2
1	1.1714	1.7727	2.0552
0.8	1.2	1.4773	1.679
1	1.3684	1.5541	2.1833
1	0.81818	1.7857	2.0065
0.87333	1.087	1.6852	2.3448
0.88462	0.75	1.6923	1.9815
0.77273	0.93023	1.7549	2.1053
0.85417	1.0784	1.6176	2.0135
1.0204	1.0532	1.1667	1.8929
1.1522	0.875	1.25	2.2411
0.83696	1.1538	1.5455	1.7895
1.1964	1.0444	1.54	1.5978
0.82353	0.91538	1.5395	2
0.95714	1.0333	1.5887	2.1923
1.0357	1.125	1.4531	2.0536
0.725	0.80769	1.5962	2.1667
1.0625	0.77632	1.2436	2.1087
1.0833	1.0848	1.5905	1.9848
1.0508	1.1087	1.4457	2.0957
1.2727	0.7907	1.2841	2.1261
0.6875	1.2353	1.5455	2
0.5625	1.2237	1.6667	2.2385
0.77778	1.093	1.7614	2.129
0.94681	1.3333	1.4186	2.0784
0.76389	0.92308	1.4545	1.6462
1.1786	0.92593	1.2014	2
1.0417	0.94949	1.59	2.1698
1	1.1781	1.64	2.093
1.2885	0.94915	1.8333	2.1765
0.84375	1.0762	1.7234	2.037
0.78125	0.95349	1.75	1.8625
1	0.87179	1.5658	1.9412
0.75	0.97368	1.5932	2
1.2	1.3	1.3866	2.2143
0.9375	1.025	1.4043	2.1053
0.82143	1	1.75	2.3
0.96	1.0667	1.6887	2.1295
0.64583	1.075	1.6875	1.9441
0.96154	1.1319	1.45	2.2443
1.2727	0.925	1.8031	2.2029
0.73077	0.81982	1.6471	2.1189
0.76667	0.92	1.4909	2.137
1.1875	0.93846	1.7857	2.0943
0.80357	0.92857	1.5238	2.0067
0.38679	1.0385	1.5882	2.1387
0.56522	0.94805	1.58	2.0385
0.46875	1	1.6142	2.2414
0.81081	1.5217	1.5743	2.1168
0.86957	1.2	1.6923	1.8974
1	1.0862	1.3384	2.1765
0.83333	1	1.7403	2.129
0.91304	1.2273	1.6129	2.2143
0.8125	0.95775	1.96	1.192
1	1	1.6104	1.5503
0.83333	0.875	1.6048	1.8667
1.2083	1.2353	1.5135	1.8889
0.63793	1.1389	1.631	1.8406
0.7623	1.075	1.4268	1.9675
0.73711	0.92763	1.6053	2.0616
0.55208	1.0526	1.56	2.0106
0.75806	0.88679	1.6567	2.08
1.0556	0.89744	1.6615	2.0133
0.6875	0.90816	1.7812	1.9625
0.96552	1.2759	1.3452	2.1475
0.63636	0.96094	1.8077	1.7353
0.60526	1.2083	1.6131	2.0157
0.87143	0.6	1.5	1.9427
0.91	1.0256	1.8621	1.4396
0.89655	0.86111	1.55	1.8421
1.15	1.1481	1.6465	2.1325
1.375	1.1842	1.6871	2.0641
0.59302	0.86364	1.3913	2.0838
0.64583	1	1.7692	2.0993
0.82143	0.875	1.6667	1.8741
1	0.88235	1.4091	1.9573
0.84375	1.0377	1.6325	2.0405
0.73077	0.97826	1.5633	2.0515
0.89062	1.3871	1.2745	2
0.80556	1.1429	1.5641	1.9063
1	0.80769	1.6111	1.8276
0.88889	0.7	1.5593	2.1786
0.92157	1.2564	1.6049	2.0686
1.0556	0.94737	1.53	2.0517
1.0769	1.2667	1.439	2.0784
1.1429	0.83333	1.6234	2.0278
0.86667	1.2308	1.5776	2
0.83333	1	1.5895	1.9792
1.0588	1.0481	1.6165	2.0769
0.89474	1.1154	1.4545	1.9365
1.1296	0.95679	1.5111	2.0088
1.15	0.88158	1.597	2.2353
0.85096	0.875	1.4872	2.0215
1.0769	0.93421	1.4941	2.0123
1.2619	0.63889	1.4348	1.9688
0.95	1.0946	1.5941	2.0242
0.83333	1.0506	1.6338	1.9095
1.0125	1.0119	1.6211	2
0.84375	1.0714	1.45	1.4091
1	0.88889	1.6389	1.7926
0.93243	1	1.2692	1.9213
1.1786	0.96988	1.7067	1.8772
0.83333	1.4268	1.5217	1.8652
0.9375	1.1111	1.5618	1.7647
1.1304	0.81081	1.72	2.0884
0.8125	1.2375	1.5533	1.7833
0.9	0.95	1.6176	1.5266
0.73684	0.975	1.6429	2.0118
1.0571	1.0417	1.6111	1.95
1.0185	1.1705	1.6	2.0152
0.92857	0.91667	1.6429	1.9231
0.93182	1.0577	1.6377	2.073
0.58333	0.86667	1.6053	1.9625
1.3125	1.2619	1.7273	2.013
1.1111	0.93182	1.5181	2.0941
	0.85246	1.6	1.9231
	1.013	1.6	1.9861
	1.2794	1.28	2
		1.7059	1.9565
		1.7143	1.3836
		1.2967	1.9663
		1.6222	2.0435
		1.0122	2.1
		1.0244	2.0976
		1.2439	1.9891
		1.4863	2.1856
		1.5733	2.0185
		1.5889	2
		1.6095	2.0693
		1.6566	1.5238
		1.6122	2.058
		1.7347	2.1875
		1.48	2.1867
		1.2174	2.0645
		1.6199	2.1087
		1.45	2.1176
		1.56
		1.5652
		1.6116
		1.48
		1.3158
		1.6737
		1.6735
		1.4557
		1.694
		1.4839
		1.5517
		1.5391
		1.6325
		1.3933
		1.4824
		1.4917
		1.6429
		1.1818
		1.5625
		1.5707
		1.6226
		1.5102
		1.5111
		1.6857
		1.5435
		1.5385
		1.4286
		1.3947
		1.3704
		1.7117
		1.5
		1.5745
		1.3483
		1.6061
		1.6364
		1.5926
		1.6667
		1.4737
		1.5278
		1.5405
		1.5714
		1.5397
		1.4878
		1.449
		1.603
		1.5588
		1.4545
		1.4396
		1.4894
		1.2444
		1.6154
		1.5676
		1.5867
		1.5664
		1.5534
		1.6508
		1.5
		1.24
		1.5981
		1.3478
		1.5455
		1.4941
		1.5138
		1.4918
		1.4956
		1.1231
		1.4118
		2
		1.8182
		1.6744
		1.3095
		1.5921
		1.6271
		1.6111
		1.0408
		1.6203
		1.5854
		1.4444
		1.5
		1.6364
		1.451
		1.6343
		1.6286
		1.6105
		1.6509
		1.5714
		1.7273
		1.5
		1.605
		1.6852
		1.5854
		1.4324
		1.4667
		1.7442
		1.7286
		1.6552
		1.5
		1.6364
