# Supplementary material for: Cryo-EM unveils kinesin KIF1A’s processivity mechanism and the impact of its pathogenic variant P305L
Source: Nat Commun. 2024 Jul 2;15:5530. doi: 10.1038/s41467-024-48720-4 (PMC11219953; doi:10.1038/s41467-024-48720-4)
Supplement: Supplementary file 4 — Source Data [file 41467_2024_48720_MOESM4_ESM.zip › Source_Data/Supp_Fig_08_NP_Openness.xlsx]

## Sheet: Sheet1
	WT									P364L			P305L				Units: Å
ADP	Apo	ANP T23 Trail	ANP T23 Lead	ANP T3 Trail	ANP T3 Lead	ANP T2 Trail	ANP T2 Lead	ANP T1* Trail		ANP Trail	ANP Lead		Apo	ANP Trail	ANP Lead	ANP T2* Trail
8UTR-K	8UTS-K	8UTN-K	8UTN-N	8UTP-K	8UTP-N	8UTO-K	8UTO-N	8UTQ-K		8UTY-K	8UTY-N		8UTW-K	8UTT-K	8UTT-N	8UTU-K
18.1065	18.2506	15.0133	18.0637	14.977	18.162	15.3172	17.8047	16.45		14.9029	17.3513		18.261	15.1742	17.587	15.1862
18.2477	18.2825	15.0087	18.1948	14.932	18.2146	15.2612	17.8871	16.5866		14.8837	17.3726		18.229	15.1557	17.8738	15.1636
18.0849	18.2572	15.0163	18.152	14.9575	18.1768	15.2916	17.8707	16.5171		14.9629	17.3986		18.2337	15.1286	17.6064	15.1958
18.2931	18.2898	15.0532	18.202	14.9323	18.1585	15.2866	17.8436	16.2879		14.9164	17.2478		18.2252	15.1313	17.6489	15.2524
18.3612	18.3255	15.004	18.1134	14.9636	18.1459	15.2663	17.8775	16.5093		15.0182	17.6385		18.225	15.1932	17.5754	15.2774
18.0735	18.325	14.9321	18.11	15.095	18.1427	15.2769	17.5999	16.4907		15.0988	17.5443		18.2403	15.2446	17.6495	15.1506
