# Supplementary material for: Cryo-EM unveils kinesin KIF1A’s processivity mechanism and the impact of its pathogenic variant P305L
Source: Nat Commun. 2024 Jul 2;15:5530. doi: 10.1038/s41467-024-48720-4 (PMC11219953; doi:10.1038/s41467-024-48720-4)
Supplement: Supplementary file 4 — Source Data [file 41467_2024_48720_MOESM4_ESM.zip › Source_Data/Supp_Fig_13_ landing rate.xlsx]

## Sheet: Sheet1
WT	P305L	F303V	F303V/P305L	Units: events/μm/min
0.654404	0.160989	0.637478	0.283982
0.43343	0.108587	0.603404	0.267647
0.296846	0.176454	0.53267	0.357127
0.414938	0.171625	0.428922	0.385883
0.362669	0.143021	0.840388	0.250025
0.599013	0.107407	1.03022	0.370332
0.3626	0.112423	0.729343	0.333035
0.611496	0.102931	0.539413	0.3042
0.435493	0.112289	0.535244	0.489471
0.541126	0.0787888		0.404643
0.40404	0.0926383		0.28335
0.545455	0.0937368		0.355215
0.249601	0.138202
0.219298	0.141163
0.247434
